# Supplementary material for: Identification of differentially expressed miRNAs in differentiating benign from malignant pleural effusion
Source: Hereditas. 2020 Feb 26;157:6. doi: 10.1186/s41065-020-00119-z (PMC7045593; doi:10.1186/s41065-020-00119-z)
Supplement: Supplementary file 1 — Additional file 1. The detailed clinical characteritics of the validation group samples. [file 41065_2020_119_MOESM1_ESM.xlsx]

## Sheet: Sheet1
Variable	Total(N=65)	Malignant pleural effusion (N=41)	Tubercular pleural effusion (N=24)
Age	63(19-75)	65(32-75)	60(19-68)
ADA(U/L)	10.2(4.5-52)	8(5-40)	14(4.5-52)
LDH(U/L)	508(310-2892)	518(320-2892)	490(310-932)
Lymphocyte count(%)	0.75(0.1-1)	0.80(0.1-1.0)	0.66(0.1-1.0)
Diagnosis		lung adenocarcinoma	tuberculous pleurisy
